# Supplementary material for: Dietary diversity and nutritional status of adults living with HIV during the COVID-19 era
Source: PLoS One. 2024 Jul 19;19(7):e0307427. doi: 10.1371/journal.pone.0307427 (PMC11259258; doi:10.1371/journal.pone.0307427)
Supplement: S1 Data — (CSV) [file pone.0307427.s001.csv]

ID	Sex	Edu_Level	Occupation	Ever_smoke	Current_Smok	Smoking_Freq	Ever_Drunk	Currently_Drink	Drinking_Freq	Do_Exercise	Exercise_Freq	Eat_outside	EatOut_Freq	Eat_inday	Line_ARV	Med_Name	Med_Period	Med_Appetite	Appetite_Change	Have_Chol	Have_Diab	Have_HBP	Height	Weight	starchly_staples	dark_green	other_vitaminrich	other_fruitVeg	Organ_meats	Meat_Fish	Eggs	Legumes_nuts	MilkProduct	BMI	Body_fat	Muscle_Mass	Visceral_Fat	BMR	Metabolic_age	SBP	DBP	FBS	RBS	IDD	T_Chol	HDL	TG	LDL	VLDL
C001	Female	None	Trading	No			Yes	No		No		Yes	Twice a week	3	Line 1	3TC,TDF,EFV	4 years and above	No		I don't know	No	No	155	58.7	Daily	Weekly	Monthly	Daily	Never	Daily	Daily	Weekly	Weekly	24.4	38.1	25.3	6	1245	43	100	73		6.7	3	5.67	1.76	2.53	2.81	1.12
C002	Female	Middle/JHS	Public Sector	No			Yes	Yes	Monthly	No		Yes	Monthly	3	Line 1	3TC,TDF,DTG	4 years and above	No		I don't know	No	No	163.5	86.5	Daily	Occasionally	Occasionally	Daily	Occasionally	Occasionally	Daily	Occasionally	Occasionally	32.4	42.3	26	9	1601	58	89	85		7.6	5	4.3	0.84	2.11	2.5	0.96
C003	Male	Middle/JHS	Artisan	No			Yes	No		No		No		3	Line 2	EFV, C BV,	4 years and above	Yes	I am not able to eat much	I don't know	Yes	Yes	166	61.6	Daily	2-3/Week	2-3/Week	Daily	Occasionally	2-3/Week	Weekly	2-3/Week	Weekly	22.4	19.5	35.9	5	1399	39	175	113		15	5	5.06	1.76	2.36	2.2	1.02
C004	Female	None	Trading	No			Yes	No		Yes	Daily	Yes	Twice a week	3	Line 1	3TC / TDF / DTG	4 years and above	No		I don't know	I don't know	I don't know	155	65	Daily	Daily	2-3/Week	Daily	Monthly	Daily	2-3/Week	Daily	Occasionally	27.1	38.9	26.6	7	1310	50	116	76	6.9		3	6.5	1.14	2.61	4.17	1.19
C005	Female	None	Trading	No			Yes	No		Yes	Weekly	Yes	Weekly	2	Line 1	CBV/EFV	4 years and above	No		I don't know	No	No	175	74.3	Weekly	2-3/Week	Occasionally	Daily	Occasionally	Occasionally	2-3/Week	Weekly	Occasionally	24.3	27.8	32.1	6	1560	40	123	84	7.2		6	5.97	1.81	2.5	3.02	1.14
C006	Female	None	Trading	No			No			Yes	Twice per month	Yes	Twice per month	2	Line 1	3TC ,TDF ,LPV	4 years and above	No		I don't know	No	No	164	51.4	2-3/Week	2-3/Week	Weekly	Daily	Never	Occasionally	Monthly	Monthly	Occasionally	19.1	21.4	32.6	3	1236	27	125	87	5.6		4	4.8	2.1	1.92	2.2	0.75
C007	Female	Primary	Trading	No			No			No		Yes	Weekly	3	Line 1	3TC.TDF,EFV	4 years and above	No		I don't know	No	Yes	171	53.5	2-3/Week	2-3/Week	2-3/Week	Daily	Never	Never	2-3/Week	2-3/Week	Weekly	18.3	21.7	31.6	3	1291	19	145	94	8.2		6	4.33	0.7	2.38	2.55	1.08
C008	Female	None	Artisan	No			Yes	Yes	Daily	No		No		3	Line 1	CBV/TDF /NVP	1 – < 4 years	No		I don't know	I don't know	I don't know	162	51.7	Daily	Occasionally	2-3/Week	Daily	Occasionally	Daily	Weekly	Weekly	Occasionally	19.7	23.1	31.9	4	1229	34	123	84		6.8	3	0		0
C009	Female	None	Public Sector	No			No			No		Yes	Daily	3	Line 1	3TC / TDF / EFV	1 – < 4 years	Yes	I eat a lot	I don't know	I don't know	I don't know	156	52.7	Daily	2-3/Week	2-3/Week	Daily	Occasionally	Daily	2-3/Week	Daily	Occasionally	21.7	29.8	28.8	5	1202	43	125	83		6.6	5	6.33	2.07	2.82	2.92	1.28
C010	Female	Middle/JHS	Artisan	No			No			Yes	Weekly	No		3	Line 2	3TC / AZT/LPV/R	1 – < 4 years	Yes	I eat normal	I don't know	I don't know	No	162	56.7	Daily	Daily	Daily	Daily	Never	Daily	Daily	Occasionally	Occasionally	21.6	29.4	29.4	5	1272	38	89	67	8.3		4	6.08	1.35	2.69	3.51	1.22
C011	Female	None	Trading	No			Yes	No		No		Yes	Twice a week	4	Line 2	3TC / TDF / LPV / R	4 years and above	No		Yes	No	Yes	157	53.2	Daily	2-3/Week	Weekly	Daily	2-3/Week	Daily	Daily	Occasionally	2-3/Week	21.6	30.1	28.6	5	1211	41	137	80	6.3		5	5.16	1.92	2.12	2.4	0.98
C012	Female	Primary	Unemployed	No			No			No		Yes	Twice a week	3	Line 2	3TC,TDF,EFV	4 years and above	No		I don't know	I don't know	I don't know	152	34.7	Daily	2-3/Week	Occasionally	Daily	Occasionally	Occasionally	Daily	2-3/Week	Monthly	15	8.1	32.9	1	1035	18	65	63	6.1		6	4.89	0.9	2.64	2.8	1.2
C013	Female	None	Trading	No			Yes	No		Yes	Twice a week	Yes	Daily	3	Line 1	3TC,TDF DTG	4 years and above	No		I don't know	No	No	157	43.4	Monthly	Occasionally	Weekly	2-3/Week	Occasionally	Occasionally	Weekly	Weekly	Occasionally	17.6	19.3	31.1	3	1126	24	110	87	7		5	4.59	0.59	2.78	2.75	1.26
C014	Female	Middle/JHS	Public Sector	No			Yes	No		Yes	Weekly	Yes	Weekly	3	Line 2	TDF 3TC LPV/r	4 years and above	No		I don't know	I don't know	No	175	77.4	Daily	2-3/Week	Daily	Daily	Occasionally	Occasionally	Weekly	Weekly	Never	25.3	39	25.7	7	1539	50	112	73	7.8		6	5.43	1.04	2.71	3.16	1.23
C015	Female	Secondary/SHS	Trading	No			Yes	No		No		Yes	Daily	3	Line 1	3TC,TDF,DTG	4 years and above	No		I don't know	No	No	163	56.2	Daily	2-3/Week	Weekly	Daily	Weekly	Monthly	2-3/Week	2-3/Week	Weekly	21.2	29.3	29.1	5	1270	35	92	63		6.2	3	5.27	1.01	1.97	3.37	0.89
C016	Male	Middle/JHS	Artisan	No			Yes	Yes	Twice per month	Yes	Daily	Yes	Twice a week	3	Line 2	CBV ,LPV/r	4 years and above	No		I don't know	No	No	170	53.7	Daily	Monthly	Daily	Daily	Occasionally	Never	Occasionally	Occasionally	Occasionally	21	8.8	42.6	4	1362	21	111	62		8.9	4	4.86	1.62	2.45	2.1	1.24
C017	Female	None	Trading	No			Yes	No		No		Yes	Twice a week	3	Line 1	3TC / TDF / DTG	1 – < 4 years	No		I don't know	I don't know	I don't know	169	51.8	Daily	2-3/Week	2-3/Week	Daily	Occasionally	Daily	Daily	Occasionally	Occasionally	18.1	22.2	30.7	3	1265	20	135	97	7
C018	Female	None	Unemployed	No			Yes	No		No		Yes	Twice per month	3	Line 2	3TC,TDF,LPV	< 6 months	No		Yes	No	I don't know	153	43.6	2-3/Week	Weekly	2-3/Week	Daily	Never	Daily	Weekly	Monthly	Never	18.6	24.1	28.6	3	1108	25	149	82		9.2	5	6.31	1.17	2.17	4.15	0.99
C019	Female	Primary	Trading	No			Yes	No		No		Yes	Daily	2	Line 1	3TC,TDF,DTG	4 years and above	No		I don't know	No	No	157	37	Daily	Occasionally	Occasionally	Daily	Occasionally	Occasionally	Weekly	Occasionally	Occasionally	14.5	5	35.6	1	1088	18	133	79	6.1		4	4.78	2.01	1.51	2.16	0.78
C020	Female	Middle/JHS	Unemployed	No			Yes	Yes	Monthly	No		Yes	Monthly	1	Line 1	C BV,NVP,	4 years and above	No		I don't know	I don't know	Yes	161	63	Daily	Occasionally	Occasionally	Daily	Never	2-3/Month	2-3/Month	Monthly	Occasionally	24.6	32.2	29.4	8	1337	54	100	73	6.4		3	6.35	1.45	2.77	3.64	1.26
C021	Female	Middle/JHS	Trading	No			Yes	No		No		Yes	Daily	2	Line 1	CBV / EFV	4 years and above	No		Yes	I don't know	I don't know	163	84	Daily	Weekly	Weekly	Daily	Occasionally	Daily	Daily	2-3/Week	Never	32	45.3	24	11	1546	68	123	84		12.3	5	3.58	1.47	0.61	1.83	0.28
C022	Female	None	Trading	No			Yes	No		No		Yes	Twice a week	2	Line 1	3TC,TDF,DTG	4 years and above	No		I don't know	No	Yes	170	80.6	2-3/Week	2-3/Month	2-3/Week	Daily	2-3/Month	Monthly	2-3/Week	2-3/Month	Weekly	27.9	35.6	28.8	8	1585	51	151	92	6.5		5	5.8	1.54	0.89	3.85	0.41
C023	Male	Primary	Trading	No			Yes	No		No		Yes	Daily	3	Line 1	TDF / EFV /FTC	< 6 months	No		Yes	I don't know	I don't know	178	77.3	Daily	Daily	2-3/Week	Daily	Occasionally	Daily	Daily	Daily	2-3/Week	24.4	21.5	35.5	9	1652	53	132	86		5.4	4	4.82	2.49	1.63	1.6	0.74
C024	Female	Middle/JHS	Trading	No			No			No		Yes	Monthly	3	Line 1	3TC, TDF , DTG	1 – < 4 years	No		I don't know	No	Yes	161	60	Daily	2-3/Week	Weekly	Daily	Occasionally	Occasionally	2-3/Week	2-3/Week	Occasionally	23.3	32.6	28.4	6	1304	48	152	97	6.3		3	5	1.54	1.47	2.79	0.67
C025	Female	Primary	Trading	No			Yes	No		No		Yes	Daily	3	Line 1	CBV,NVP,	4 years and above	No		I don't know	I don't know	I don't know	167	66.2	Daily	Monthly	Monthly	Daily	Never	Occasionally	Weekly	Monthly	Weekly	23.7	34.3	27.7	6	1392	47	136	92	6		4	5.59	1.62	1.31	3.38	0.59
C026	Female	Primary	Trading	Yes	No		Yes	No		No		Yes	Daily	3	Line 1	CBV, EFV	4 years and above	No		I don't know	No	No	157	53.5	Daily	Occasionally	2-3/Month	Daily	Occasionally	Occasionally	Occasionally	Daily	Occasionally	21.7	33	26	6	1220	47	128	81		6.7	5	4.95	1.52	1.06	2.95	0.48
C027	Male	Middle/JHS	Farmer	No			Yes	No		Yes	Weekly	Yes	Monthly	3	Line 1	A 3TC, TDF, DTG	1 – < 4 years	No		I don't know	I don't know	No	182	57.3	Daily	Weekly	Weekly	Weekly	Occasionally	Occasionally	Occasionally	Weekly	Daily	17.3	24	7	4	1040	30	102	77	7.1
C028	Female	Middle/JHS	Trading	No			Yes	No		Yes	Twice a week	No		2	Line 1	TDF / 3TC / DTG	6 months - <12 months	No		I don't know	I don't know	I don't know	157	73.6	Daily	Occasionally	2-3/Week	2-3/Week	2-3/Week	Daily	2-3/Week	2-3/Week	2-3/Week	29.9	38.2	27.7	10	1441	64	132	96	6		2	4.35	1.76	1.11	2.09	0.5
C029	Female	None	Artisan	No			Yes	No		No		Yes	Weekly	3	Line 1	3TC,TDF,EPV	1 – < 4 years	No		I don't know	I don't know	Yes	162	68.2	Daily	2-3/Week	2-3/Week	Daily	Never	Daily	2-3/Week	2-3/Week	Weekly	26	35.1	28.7	5	1389	42	202	150		5.4	5	3.19	1.46	0.89	1.33	0.41
C030	Female	Middle/JHS	Trading	No			Yes	No		No		Yes	Weekly	4	Line 1	3TC TDF EFV	4 years and above	No		I don't know	I don't know	No	155	38.5	Daily	2-3/Week	Weekly	Daily	Occasionally	Occasionally	Occasionally	Occasionally	Occasionally	16	13.5	32.5	1	1071	18	106	67	7.6		4	4.42	1.67	0.64	2.46	0.29
C031	Female	Secondary/SHS	Trading	No			Yes	No		No		Yes	Weekly	3	Line 1	3TC,TDF,DFG	1 – < 4 years	No		I don't know	I don't know	No	165	58	2-3/Week	2-3/Week	2-3/Week	Daily	2-3/Week	Weekly	2-3/Week	2-3/Month	Daily	21.3	32.3	27	4	1295	30	131	102	5.7		5	5.07	1.63	2.66	1.71	0.78
C032	Female	Primary	Trading	No			Yes	No		No		Yes	Twice a week	3	Line 1	TDF,3TC,DTG	4 years and above	No		I don't know	I don't know	Yes	170	72.9	Daily	2-3/Week	2-3/Week	Daily	Occasionally	Daily	2-3/Week	Weekly	Occasionally	25.2	31.3	30.5	7	1503	45	164	81	6.1		4	5.77	1.37	3.15	2.74	1.25
C033	Female	Primary	Trading	No			Yes	No		Yes	Twice a week	Yes	Twice a week	2	Line 1	3TC / TDF /EFV	6 months - <12 months	No		I don't know	I don't know	I don't know	165	79.9	Daily	2-3/Week	2-3/Week	Daily	Occasionally	Daily	Occasionally	Daily	Monthly	29.3	45.3	23.3	9	1504	59	148	94	6		5	5.61	1.59	3.22	1.77	0.8
C034	Female	Middle/JHS	Private Sector	No			Yes	No		No		Yes	Twice a week	3	Line 1	CBV / EFV	4 years and above	No		I don't know	I don't know	I don't know	161	60.3	Daily	Daily	Daily	Daily	Never	Daily	Occasionally	2-3/Week	Occasionally	25.7	40.3	24.6	9	1358	59	149	99	7.9		4	7.7	1.78	1.86	5.08	0.84
C035	Female	Middle/JHS	Trading	No			Yes	No		No		Yes	Twice per month	2	Line 1	NVA, CBV	4 years and above	No		I don't know	No	No	161	44.7	Daily	Weekly	Weekly	Daily	Never	Never	Never	Weekly	Occasionally	23	36.2	25.3	8	1361	54	110	81	5.4		6	4.26	1.39	1.11	2.37	0.51
C036	Female	None	Trading	No			Yes	No		No		Yes	Twice a week	2	Line 1	TDF,3TC,DTG	4 years and above	No		I don't know	I don't know	I don't know	166	63.4	Daily	Weekly	Monthly	Daily	Never	2-3/Week	2-3/Month	Never	2-3/Month	17.2	20	30.1	2	1159	18	122	83	5.4		4	6.41	1.38	2.36	3.96	1.07
C037	Female	Higher	Public Sector	No			No			Yes	Monthly	Yes	Monthly	3	Line 1	3TC TDF, DTG	4 years and above	No		I don't know	No	No	160	78.2	Daily	Weekly	Daily	2-3/Week	Occasionally	Occasionally	Occasionally	Weekly	Daily	30.5	47.5	22.2	9	1457	45	135	90	6.2		4	5.46	1.58	1.46	3.24	0.66
C038	Female	Middle/JHS	Artisan	No			Yes	No		No		Yes	Weekly	3	Line 1	3TC,TDF,DTG	4 years and above	No		I don't know	I don't know	I don't know	163	48.9	Daily	2-3/Month	Weekly	Daily	Occasionally	2-3/Week	Weekly	Occasionally	Weekly	18.4	17.8	43.3	3	1207	20	131	80	5.7		5	5.11	1.12	1.31	3.4	0.59
C039	Female	Primary	Trading	No			Yes	No		No		Yes	Daily	3	Line 1	3TC / TDG / LPV / R	4 years and above	Yes	I eat a lot	I don't know	No	I don't know	164	46.1	Daily	2-3/Week	2-3/Week	Daily	Occasionally	Daily	2-3/Week	2-3/Week	2-3/Week	17.1	20.4	29.3	2	1195	18	117	85	7		5	3.82	1.67	1.77	1.35	0.8
C040	Female	Middle/JHS	Trading	No			Yes	No		No		Yes	Twice a week	3	Line 2	3TC ,TDF, LPV/r	4 years and above	No		I don't know	No	I don't know	155	69.4	Daily	Occasionally	Occasionally	Daily	Occasionally	Occasionally	2-3/Week	Occasionally	Occasionally	28.9	45.4	22.7	9	1346	58	138	98		7.2	4	8.87	1.25	6.1	3.33	1.52
C041	Female	Middle/JHS	Trading	No			Yes	No		No		Yes	Twice a week	3	Line 1	TDF,3TC,DTG	4 years and above	Yes	I am not able to eat much	I don't know	I don't know	I don't know	165	62.6	2-3/Week	2-3/Week	Occasionally	Daily	Never	Monthly	2-3/Week	Weekly	Weekly	23	31.8	28.9	6	1347	43	119	95	5.9		5	5.63	1.61	2.12	3.05	0.97
C042	Female	None	Trading	Yes	No		Yes	No		No		No		3	Line 1	NVP, CBV	4 years and above	No		I don't know	No	I don't know	160	45.6	2-3/Week	2-3/Week	2-3/Week	Daily	2-3/Month	2-3/Month	2-3/Week	2-3/Month	Occasionally	17.8	15	34.8	3	1171	34	125	100	7.3
C043	Female	Primary	Trading	No			Yes	No		No		No		3	Line 1	3TC,TDF,EFV	< 6 months	No		I don't know	I don't know	I don't know	167	83.7	2-3/Week	Occasionally	Daily	Daily	Never	Occasionally	Occasionally	Occasionally	Monthly	30	40.3	26.6	9	1588	58	121	90	6.1
C044	Female	Middle/JHS	Trading	No			Yes	No		No		Yes	Twice per month	3	Line 1	TDF,3TC,LPV	4 years and above	No		I don't know	I don't know	I don't know	170	87.1	2-3/Week	2-3/Week	2-3/Week	Daily	2-3/Week	2-3/Week	Weekly	2-3/Week	2-3/Week	30.1	37.2	28.4	9	1668	54	126	73		6.1	6	4.58	0.94	2.15	2.66	0.98
C045	Female	Middle/JHS	Trading	No			No			No		Yes	Weekly	3	Line 1	3TC / TDF / DTG	< 6 months	Yes	I eat a lot	I don't know	I don't know	I don't know	163	45.3	Daily	2-3/Week	Weekly	Daily	Never	Daily	Weekly	Occasionally	Never	17	19.7	29.9	2	1179	18	100	66	8.3		4	3.29	0.88	1.69	1.64	0.77
C046	Female	Middle/JHS	Unemployed	No			No			Yes	Daily	Yes	Twice a week	3	Line 1	3TC, TDF, DTG	4 years and above	No		I don't know	I don't know	Yes	161	52.6	Daily	2-3/Week	2-3/Week	Daily	2-3/Month	Daily	2-3/Week	2-3/Week	Daily	20.3	29.8	26.9	5	1235	39	148	95	7.1		2	6.05	1.86	4.19	2.03	0.92
C047	Male	Primary	Farmer	No			Yes	No		No		Yes	Weekly	3	Line 1	3TC / TDF / DTG	1 – < 4 years	No		I don't know	I don't know	I don't know	173	72	Daily	2-3/Week	Daily	Daily	Occasionally	Daily	Occasionally	2-3/Week	Occasionally	28.1	24.9	34.6	14	1605	49	152	83		6.8	3	5.16	1.28	1.34	3.28	0.61
C048	Female	Middle/JHS	Public Sector	No			Yes	No		No		Yes	Weekly	3	Line 1	3TC,TDF,EFV	1 – < 4 years	No		I don't know	No	I don't know	159	67.2	Daily	2-3/Week	Weekly	Daily	Occasionally	Weekly	2-3/Week	Daily	Daily	26.3	42.1	23.9	6	1350	45	111	85	5.3		4	5.31	1.45	2.24	2.84	1.02
C049	Female	None	Trading	No			Yes	No		No		No		3	Line 1	3TC / TDF / DTG	6 months - <12 months	No		I don't know	I don't know	Yes	152	46.4	Daily	Monthly	Occasionally	Daily	Occasionally	Daily	Occasionally	Occasionally	Weekly	18.1	11	38.8	2	1172	18	128	91		6.6	3	3.28	1.4	0.57	1.62	0.26
C050	Female	None	Trading	No			Yes	No		No		Yes	Twice a week	3	Line 1	3TC / TDF / DTG	4 years and above	Yes	I am not able to eat much	I don't know	I don't know	I don't know	163	45.9	Daily	Weekly	2-3/Week	Daily	Monthly	2-3/Month	2-3/Week	Weekly	Weekly	17.9	16.7	34.2	3	1164	24	127	79		6	3	5.24	2.17	3.07	0.86	0.4
C051	Female	Middle/JHS	Artisan	No			No			Yes	Twice per month	Yes	Twice a week	2	Line 1	T	4 years and above	No		I don't know	I don't know	No	173	74.3	Daily	2-3/Month	Weekly	Daily	Never	2-3/Month	2-3/Week	2-3/Week	2-3/Week	29.2	43.9	24.1	9	1431	59	130	85		6	3	5.36	2	3.36	0.84	0.4
C052	Female	Middle/JHS	Public Sector	No			Yes	Yes	Monthly	No		Yes	Twice a week	3	Line 1	3TC,TDF,DTG	4 years and above	No		I don't know	I don't know	No	162	68	2-3/Week	2-3/Week	2-3/Week	Daily	Weekly	Weekly	Daily	Weekly	Weekly	26.6	37.4	27.3	7	1375	51	123	103		8.6	7	5.46	1.41	4.05	3.72	1.7
C053	Female	Middle/JHS	Trading	No			Yes	No		No		Yes	Twice a week	2	Line 1	3TC / TDF / DTG	4 years and above	No		Yes	I don't know	Yes	161	107.2	Daily	Weekly	2-3/Week	Daily	Daily	Daily	Weekly	Occasionally	Monthly	41.9	53.6	20.8	14	1776	79	127	94		6	7	6.17	1.98	3.49	1.55	0.7
C054	Female	Secondary/SHS	Trading	No			No			No		Yes	Daily	3	Line 1	3TC / TDF / DTG	4 years and above	No		I don't know	I don't know	I don't know	163	73.1	Daily	Occasionally	2-3/Week	Daily	Occasionally	Daily	2-3/Week	2-3/Week	Occasionally	28.6	34.5	29.7	8	1461	51	135	96	6.8		4	5.44	1.27	3.65	1.15	0.52
C055	Female	Higher	Public Sector	No			Yes	Yes	Monthly	Yes	Twice a week	Yes	Daily	3	Line 1	TDF, 3TC,DTG	4 years and above	No		I don't know	No	No	152	51.5	Daily	2-3/Week	2-3/Week	Daily	2-3/Week	2-3/Week	2-3/Week	2-3/Week	Occasionally	20.1	24.3	31.4	4	1215	36	87	69		6.9	4	5.43	1.36	3.01	2.43	1.06
C056	Female	None	Trading	Yes	No		Yes	Yes	Monthly	No		Yes	Twice a week	2	Line 1	TDF, 3TC, EFV	4 years and above	No		I don't know	I don't know	No	166	69.2	Daily	Monthly	Daily	Daily	Occasionally	Occasionally	Occasionally	Daily	Occasionally	27	37.6	27.4	7	1387	57	135	82	6.6		4	4.96	1.87	22.57	1.13	0.51
C057	Male	Middle/JHS	Others	No			Yes	No		No		Yes	Daily	3	Line 1	3TC, TDF, DTG	6 months - <12 months	No		I don't know	Yes	No	176	48.41	Daily	Occasionally	Daily	Daily	Never	Never	Never	2-3/Month	Daily	18.9	9.8	39.1	2	1245	18	110	76	8.3		4	3.13	0.02	3.02	1.76	1.37
C058	Female	None	Trading	No			Yes	No		No		Yes	Weekly	3	Line 1	TDF,3TC,TDG	4 years and above	No		Yes	I don't know	I don't know	159	55.1	2-3/Week	Weekly	Weekly	Daily	Never	Daily	2-3/Week	2-3/Week	Occasionally	21.5	33	26.2	5	1245	35	113	83		10.4	4	4.81	1.05	0.89	1.36	0.4
C059	Female	Secondary/SHS	Trading	No			Yes	No		No		Yes	Daily	3	Line 1	TDF,3TC,EFV	1 – < 4 years	No		I don't know	I don't know	I don't know	170	66.3	2-3/Week	2-3/Week	2-3/Week	Daily	2-3/Week	Daily	2-3/Month	2-3/Month	Occasionally	25.9	37.4	26.9	8	1355	53	112	74		7.3	4	3.35	1.2	2.15	1.64	0.74
C060	Female	None	Trading	No			No			No		Yes	Twice a week	2	Line 1	CBV, EFV	4 years and above	No		I don't know	No	I don't know	160	73.7	Daily	2-3/Week	Daily	Daily	Occasionally	Occasionally	Occasionally	Occasionally	Never	28.8	42.1	25.4	8	1426	56	173	118		6.6	3	5.37	1.65	3.72	0.73	0.33
C061	Female	Middle/JHS	Trading	No			Yes	No		No		Yes	Twice a week	3	Line 1	TDF,3TC,EFV	1 – < 4 years	No		I don't know	I don't know	I don't know	166	84.8	Daily	Daily	Daily	Daily	Never	Daily	2-3/Week	2-3/Month	Daily	33.1	44.5	25	8	1550	57	121	67	6.1		3	3.96	1.67	0.97	1.58	0.44
C062	Male	Middle/JHS	Private Sector	No			Yes	No		Yes	Daily	Yes	Monthly	2	Line 1	3TC, TDF, DTG	4 years and above	No		I don't know	No	I don't know	177	65	Daily	Occasionally	2-3/Week	Daily	Occasionally	Monthly	Occasionally	Weekly	Occasionally	25.4	18.7	37.6	10	1510	40	144	91		7.1	4	5.14	1.92	3.22	1.7	0.8
C063	Female	Middle/JHS	Trading	No			Yes	No		No		No		2	Line 1	3TC / TDF / EFV	1 – < 4 years	No		I don't know	I don't know	I don't know	162	71.6	Daily	2-3/Week	2-3/Week	Daily	Never	Daily	2-3/Week	Monthly	2-3/Week	28	42.4	24.5	8	1400	58	148	106	6.1		4	3.91	1.14	1.2	2.23	0.55
C064	Female	None	Trading	No			Yes	No		Yes	Daily	Yes	Twice a week	3	Line 1	TDF, 3TC , DTG	4 years and above	No		I don't know	No	No	162	64.8	Occasionally	2-3/Week	Daily	Daily	Occasionally	Occasionally	Occasionally	Daily	Never	25.3	38.1	25.9	8	1337	55	128	84		7.4	4	4.9	1.22	3.25	2.2	1.48
C065	Female	Middle/JHS	Artisan	No			No			No		Yes	Twice a week	2	Line 1	3TC / TDF / EFV	< 6 months	Yes	I eat a lot	I don't know	I don't know	I don't know	162	46.5	Daily	Weekly	Occasionally	Daily	Occasionally	Daily	Weekly	Weekly	Daily	18.2	18.1	34.1	2	1159	18	107	69		5.6	4	3.26	1.01	1.3	1.65	0.59
C066	Female	Primary	Trading	No			Yes	No		No		Yes	Twice a week	2	Line 1	3TC,TDF,EFV	1 – < 4 years	Yes	I am not able to eat much	I don't know	I don't know	I don't know	156	42.1	Daily	Daily	2-3/Week	Daily	Never	Daily	Weekly	Weekly	2-3/Week	16.4	15.7	32	2	1130	18	95	56	5.2		4	3.18	1.14	2.04	0.74	0.33
C067	Female	Middle/JHS	Trading	No			No			No		Yes	Twice a week	3	Line 1	3TC / TDF / DTG	1 – < 4 years	No		I don't know	I don't know	Yes	160	79.9	Daily	2-3/Week	2-3/Week	Daily	Occasionally	Daily	Occasionally	2-3/Week	Weekly	31.2	45.5	23.6	12	1491	72	166	102	6.4		4	4.75	1.33	1.64	2.67	0.74
C068	Female	Middle/JHS	Unemployed	No			No			No		Yes	Twice a week	2	Line 1	CBV,DTG	4 years and above	No		I don't know	I don't know	I don't know	154	49.3	Daily	2-3/Week	Weekly	Daily	Never	Weekly	Daily	2-3/Week	2-3/Week	19.3	23.5	31.1	3	1190	28	123	83	6		7	5.04	0.89	1.54	3.45	0.7
C069	Female	Middle/JHS	Trading	No			No			No		Yes	Monthly	3	Line 1	TDF,3TC,DTG	1 – < 4 years	No		I don't know	I don't know	No	154	67.6	2-3/Week	Weekly	Weekly	Daily	Occasionally	2-3/Month	2-3/Week	Monthly	Weekly	26.4	29.9	31.7	7	1410	47	110	81	6.4		4	7.74	2.4	5.34	1.43	0.7
C070	Female	Middle/JHS	Trading	No			Yes	No		No		Yes	Monthly	2	Line 1	TDF, 3TC, DTG	4 years and above	No		I don't know	No	Yes	164	131.6	2-3/Week	Daily	Weekly	Daily	2-3/Month	Occasionally	Daily	Daily	Never	51.4	59	18.3	19	2033	80	169	94	8		7	5.8	1.97	3.53	1.06	0.5
C071	Female	None	Unemployed	No			Yes	No		No		No		1	Line 1	TDF / 3TC / EFV	4 years and above	No		I don't know	I don't know	I don't know	154	45.7	Daily	Monthly	Monthly	Weekly	Occasionally	Monthly	Occasionally	Monthly	Occasionally	17.9	12.2	36.8	3	1178	33	112	69		8.3	1	4.67	1.68	2.99	0.97	0.44
C072	Female	Middle/JHS	Unemployed	No			No			No		Yes	Weekly	3	Line 2	TDF,3TC,LPV/R	1 – < 4 years	No		No	No	Yes	153	53	Weekly	2-3/Month	Weekly	Daily	Monthly	Occasionally	Weekly	Monthly	Occasionally	20.7	27.5	29.5	5	1230	42	130	79		5.8	5	5.65	1.47	4.18	2.97	1.35
C073	Female	Middle/JHS	Unemployed	No			Yes	No		No		Yes	Weekly	2	Line 1	3TC,TDF,EFV	1 – < 4 years	No		I don't know	I don't know	I don't know	159	48.6	Daily	Weekly	Daily	Daily	Never	2-3/Week	2-3/Week	2-3/Week	2-3/Week	19	19.1	34.1	3	1188	24	96	65	6.1		2	2.08	0.41	1.58	0.97	0.7
C074	Female	Middle/JHS	Trading	No			Yes	No		Yes	Daily	Yes	Twice per month	3	Line 1	3TC , TDF, DTG	4 years and above	No		I don't know	No	No	153	41.5	2-3/Week	2-3/Week	2-3/Week	Daily	Occasionally	Occasionally	2-3/Week	2-3/Week	Never	16.2	8.4	37.3	2	1128	18	127	90		6.2	4	6.43	1.61	2.87	3.52	1.3
C075	Female	None	Trading	No			Yes	No		No		Yes	Daily	3	Line 1	EFV, 3TC ,TDF	4 years and above	No		I don't know	No	Yes	153	53.7	Daily	2-3/Week	Daily	Daily	Occasionally	Occasionally	Weekly	Weekly	Monthly	21	22	33.5	5	1255	45	166	110		7.5	4	4.53	1.31	2.75	1.02	0.46
C076	Female	Middle/JHS	Trading	No			Yes	No		No		No		2	Line 1	3TC,TDF,DTG,	4 years and above	No		I don't know	No	No	163	63.2	Weekly	Weekly	2-3/Week	Daily	Weekly	2-3/Week	Weekly	Occasionally	Daily	24.7	33.6	28.8	7	1328	48	123	84		7.1	8	4.75	1.59	2.34	1.81	0.82
C077	Female	Primary	Trading	No			Yes	No		No		Yes	Weekly	3	Line 1	CBV, NVP	4 years and above	No		I don't know	I don't know	No	155.5	69	2-3/Week	Occasionally	Occasionally	Daily	Occasionally	Occasionally	Occasionally	Occasionally	Occasionally	27	34	29.4	8	1407	53	119	75	6.7		3	0		0
C078	Male	Middle/JHS	Public Sector	Yes	No		Yes	No		Yes	Twice a week	No		2	Line 1	3TC / TDF / EFV	4 years and above	No		I don't know	I don't know	Yes	160	55.6	Occasionally	Daily	2-3/Week	Daily	2-3/Week	Daily	Weekly	2-3/Week	Daily	21.2	19.9	34.1	7	1333	33	171	134	6.7		5	4.25	2.57	0.83	1.31	0.37
C079	Male	Higher	Unemployed	No			Yes	No		Yes	Daily	Yes	Monthly	3	Line 1	3TC / TDF / DTG	4 years and above	No		Yes	I don't know	Yes	173	76.3	Daily	Weekly	Daily	Daily	Occasionally	Daily	Occasionally	2-3/Week	Occasionally	29.8	28.5	32.2	16	1647	55	158	101	7.7
C080	Female	None	Trading	No			Yes	No		No		Yes	Twice a week	3	Line 1	TDF,3TC,TDG	4 years and above	No		I don't know	I don't know	I don't know	161	63.1	2-3/Week	2-3/Week	2-3/Week	Daily	2-3/Week	2-3/Week	2-3/Week	2-3/Week	2-3/Week	24.6	38.5	25.2	7	1317	48	154	96		9.4	4	5.61	1.98	3.63	1.11	0.5
C081	Female	None	Trading	No			No			No		Yes	Weekly	3	Line 1	3TC,TDF,DTG	< 6 months	No		I don't know	I don't know	Yes	158	49.4	Daily	Daily	2-3/Week	Daily	2-3/Month	Occasionally	Occasionally	Weekly	Weekly	19.3	10.5	39.5	3	1234	29	107	70		6.7	4	3.6	1.09	1.05	2.03	0.48
C082	Female	None	Farmer	No			Yes	No		No		Yes	Twice a week	3	Line 1	3TC,TDF,DTG	4 years and above	No		I don't know	I don't know	I don't know	164	43.8	2-3/Week	Daily	2-3/Week	Daily	Never	Daily	2-3/Month	2-3/Week	Occasionally	17.1	15.6	33.6	2	1143	18	102	66		9	2	4.39	2.12	1.48	1.6	0.67
C083	Male	Middle/JHS	Artisan	No			Yes	No		Yes	Monthly	Yes	Daily	3	Line 2	TDF, 3TC, LPV/r	1 – < 4 years	No		I don't know	No	No	173	61.1	Monthly	Daily	Daily	Daily	Occasionally	Occasionally	Weekly	Daily	Occasionally	23.9	19	39.7	7	1506	27	111	68	8.7		3	3.4	0.91	2.49	1.25	0.6
C084	Female	Secondary/SHS	Trading	No			Yes	Yes	Monthly	No		Yes	Daily	3	Line 1	CBV/DTG	4 years and above	Yes	I eat a lot	I don't know	I don't know	I don't know	151	56.2	Daily	Occasionally	Never	Daily	Occasionally	Monthly	2-3/Week	2-3/Month	2-3/Month	22	31	28.6	5	1254	39	135	79		7.8	2	5.76	1.85	3.91	1.87	0.9
C085	Female	Primary	Trading	No			Yes	No		No		Yes	Twice a week	3	Line 1	3TC,TDF,EFV	4 years and above	No		I don't know	I don't know	I don't know	151.5	46.1	Daily	2-3/Week	Weekly	Daily	Never	2-3/Week	Weekly	2-3/Week	Weekly	18	23.2	28.5	3	1171	18	112	75		7.7	2	3.52	1.09	2.43	1.78	0.8
C086	Female	Primary	Trading	No			No			No		Yes	Daily	3	Line 1	3TC,TDF,DTG	4 years and above	No		I don't know	I don't know	I don't know	166	61.7	Daily	2-3/Week	Weekly	Daily	Never	Occasionally	Daily	2-3/Week	Daily	24.1	35.2	27.3	7	1307	48	121	83		8.2	3	6.53	2.4	4.13	1.15	0.52
C087	Female	Middle/JHS	Artisan	No			Yes	No		No		Yes	Daily	3	Line 1	3TC,TDF,DTG	4 years and above	No		I don't know	I don't know	I don't know	160	59	Daily	2-3/Week	Weekly	Daily	Occasionally	2-3/Month	2-3/Week	2-3/Week	2-3/Week	23.1	27.9	23.9	5	1285	37	130	97	7.7	0	2	4.12	1.72	2.4	2.01	0.91
C088	Female	Primary	Trading	No			Yes	No		No		Yes	Daily	3	Line 2	TDF/3TC / LPV/R	4 years and above	No		I don't know	I don't know	I don't know	156	51	Daily	Weekly	Occasionally	Daily	Occasionally	Daily	Occasionally	Weekly	Occasionally	19.9	28.3	27.7	4	1212	35	135	79		8.1	2	6.41	2.14	4.27	1.41	0.64
C089	Male	Higher	Farmer	No			Yes	No		Yes	Twice a week	Yes	Monthly	3	Line 1	TDF, 3TC ,DTG	4 years and above	No		I don't know	I don't know	Yes	168	50.4	Monthly	Daily	2-3/Week	Daily	Occasionally	Occasionally	Daily	Daily	Occasionally	19.7	9.6	39.8	3	1278	21	164	110		10	3	4.65	1.28	3.37	1.32	0.6
C090	Female	Primary	Trading	No			Yes	No		No		Yes	Twice per month	3	Line 1	CBV,NVP	4 years and above	No		I don't know	I don't know	I don't know	167	59.7	Weekly	Weekly	Daily	Daily	Occasionally	2-3/Week	Daily	2-3/Month	2-3/Week	23.3	36.9	25.2	6	1285	42	144	100		7.6	4	3.2	0.98	2.26	1.14	0.52
C091	Male	Secondary/SHS	Artisan	No			No			Yes	Weekly	Yes	Weekly	3	Line 1	TDF, 3TC, DTG	< 6 months	No		I don't know	No	Yes	173	73	Weekly	Weekly	2-3/Week	Daily	Occasionally	Occasionally	Weekly	Weekly	Occasionally	28.5	27.1	34.8	13	1653	45	158	98	7.8		3	3.26	1.18	2.08	0.68	0.3
C092	Female	Primary	Trading	No			Yes	No		No		Yes	Daily	3	Line 1	3TC / TDF / DTG	< 6 months	No		I don't know	I don't know	I don't know	167	54.2	Daily	Weekly	2-3/Week	Daily	2-3/Week	Daily	2-3/Week	2-3/Week	2-3/Week	21.2	28.9	29.5	4	1232	31	124	77	6.9		2	4.14	1.44	2.7	1.02	0.5
C093	Female	Middle/JHS	Farmer	No			Yes	No		No		Yes	Twice a week	2	Line 1	TDF,3TC,DTG	1 – < 4 years	No		I don't know	I don't know	No	155.5	41.8	Daily	Weekly	Weekly	Daily	Never	Daily	Weekly	Weekly	Weekly	16.3	13.4	34.2	1	1120	18	121	68	8.2		2	4	1.36	2.64	1.01	0.5
C094	Female	Middle/JHS	Trading	No			Yes	No		No		Yes	Twice a week	3	Line 1	3TC / TDF / DTG	4 years and above	No		I don't know	I don't know	I don't know	157	77.7	2-3/Week	2-3/Week	2-3/Week	Daily	2-3/Week	2-3/Week	2-3/Week	Weekly	Occasionally	30.4	38.8	27.7	8	1494	53	127	86	7.6		1	4.08	1.01	3.07	1.25	0.6
C095	Male	Middle/JHS	Farmer	Yes	No		Yes	No		Yes	Weekly	Yes	Twice per month	3	Line 1	3TC, TDF, DTG	4 years and above	No		I don't know	I don't know	No	176	53.7	Daily	Weekly	2-3/Week	Daily	Occasionally	Occasionally	2-3/Week	2-3/Week	Monthly	21	14	41	4	1381	18	94	69		10.7	3	3.36	1.01	2.35	0.87	0.4
C096	Male	Higher	Farmer	No			Yes	No		Yes	Daily	No		3	Line 1	TDF,3TC,DTG	4 years and above	No		I don't know	I don't know	I don't know	176	63.8	2-3/Week	Daily	2-3/Week	Daily	2-3/Week	2-3/Week	Weekly	Weekly	2-3/Week	24.9	22.6	34.8	10	1477	41	135	85	5.6		2	4.35	1.56	2.79	0.93	0.42
C097	Female	Middle/JHS	Trading	No			Yes	No		No		Yes	Twice a week	3	Line 1	CBV, EFV	4 years and above	No		I don't know	No	I don't know	159	53.9	2-3/Week	Daily	Daily	Weekly	Occasionally	Weekly	2-3/Week	2-3/Week	Weekly	21.1	28	30	4	1231	33	142	85		7.2	2	4.43	1.37	3.06	0.62	0.3
C098	Female	Primary	Trading	No			Yes	No		No		Yes	Weekly	2	Line 1	3TC,TDF,DTG	4 years and above	No		Yes	I don't know	I don't know	161	83.3	Daily	2-3/Week	Weekly	Daily	Occasionally	Daily	Occasionally	Monthly	Occasionally	32.5	46.6	23.4	11	1523	68	101	74	7		2	5.65	2.26	3.39	1.09	0.5
C099	Male	None	Farmer	No			Yes	Yes	Monthly	Yes	Twice a week	Yes	Daily	3	Line 1	3TC , TDF, EFV	1 – < 4 years	No		I don't know	I don't know	No	158	50.9	Occasionally	Never	Daily	Daily	Occasionally	Weekly	Occasionally	Daily	Occasionally	19.9	6.6	40.8	4	1275	24	115	62	7.6		2	4.66	1.79	2.87	1.62	0.73
C100	Female	Higher	Trading	No			No			Yes	Twice a week	Yes	Monthly	3	Line 1	CBV, EFV	4 years and above	No		No	No	I don't know	158	70.4	2-3/Week	Weekly	Daily	Weekly	Occasionally	Occasionally	Weekly	Occasionally	Occasionally	27.5	37.1	27.2	9	1412	60	150	95	7.1		3	7.51	2.1	5.41	2.67	1.21
C101	Female	Middle/JHS	Trading	No			No			No		Yes	Twice a week	3	Line 1	TDF,3TC,EFV	1 – < 4 years	Yes	I am not able to eat much	I don't know	No	Yes	172	88.7	Daily	2-3/Week	Daily	Daily	Never	2-3/Week	2-3/Week	Weekly	Never	34.6	47.1	23.6	11	1586	66	143	96	6		2	0	0	4.28	0.97	0.44
C102	Female	Primary	Trading	No			Yes	No		No		Yes	Daily	3	Line 1	3TC / TDF / EFV	4 years and above	No		I don't know	I don't know	I don't know	165	57.6	Daily	2-3/Week	Weekly	Daily	Occasionally	Daily	Occasionally	Monthly	Occasionally	22.5	31.2	29.1	5	1264	35	161	116	5.8		4	4.49	1.54	2.95	0.52	0.24
C103	Male	Secondary/SHS	Trading	No			Yes	Yes	Daily	Yes	Daily	Yes	Daily	2	Line 1	3TC, TDF, DTG	4 years and above	No		I don't know	No	No	170	54.8	Occasionally	Occasionally	Monthly	Daily	Occasionally	2-3/Week	Daily	Occasionally	2-3/Week	26	42.5	23.3	7	1388	50	124	86	6.8		2	4.88	1.64	3.24	0.75	0.34
C104	Female	Primary	Trading	No			No			No		Yes	Twice a week	3	Line 1	3TC,TDF,DTG	1 – < 4 years	No		I don't know	I don't know	I don't know	148	38.6	Daily	Never	Occasionally	Daily	Occasionally	Occasionally	Occasionally	Occasionally	Occasionally	15.1	7.3	35.7	1	1100	18	117	77		5.8	4	4.61	2.03	2.58	1	0.5
C105	Female	Secondary/SHS	Trading	No			Yes	No		No		Yes	Twice a week	3	Line 1	3TC,TDF,EFV	4 years and above	No		I don't know	I don't know	I don't know	163	56.3	Daily	2-3/Week	Weekly	Daily	2-3/Week	2-3/Week	Daily	2-3/Week	2-3/Week	22	33.1	27	5	1251	34	129	80		7.6	6	5.58	1.78	3.8	0.9	0.41
C106	Female	None	Unemployed	No			Yes	No		No		No		3	Line 1	3TC / TDF / EFV	4 years and above	No		I don't know	I don't know	I don't know	157	51.5	Daily	2-3/Week	2-3/Week	Daily	Never	Daily	Occasionally	Monthly	2-3/Month	20.1	23.9	31.9	4	1212	30	173	106		6.6	4	3.99	1.52	2.47	0.89	0.4
C107	Male	Primary	Artisan	No			Yes	No		No		Yes	Monthly	3	Line 2	CBV, LPV /r	4 years and above	No		I don't know	No	No	178	54	Daily	Occasionally	2-3/Week	Daily	Occasionally	Occasionally	Occasionally	Occasionally	2-3/Week	21.1	17	37	6	1340	26	92	64		6.1	4	2.76	1.05	1.71	1.36	0.61
C108	Female	Higher	Public Sector	No			No			Yes	Daily	Yes	Daily	3	Line 1	TDF,3TC,DTG	4 years and above	No		No	No	No	167.5	123.1	Daily	Monthly	2-3/Week	Daily	2-3/Month	Monthly	Weekly	Daily	2-3/Week	48.1	55.8	20.1	12	1956	76	140	94		6.5	4	4.04	1.25	2.79	1.41	0.64
C109	Male	Higher	Farmer	No			Yes	No		Yes	Daily	Yes	Twice a week	3	Line 1	3TC,TDF,DTG	4 years and above	No		I don't know	I don't know	No	175	66.8	2-3/Week	Daily	Daily	Daily	2-3/Week	Occasionally	Daily	Daily	Daily	21.8	7.2	43.6	4	1535	36	83	47	7		5	4.19	1.45	2.74	0.83	0.41
C110	Male	Middle/JHS	Unemployed	No			Yes	No		Yes	Twice per month	Yes	Twice a week	2	Line 1	3TC,TDF,DTG	4 years and above	No		I don't know	No	Yes	160	47.9	2-3/Week	Occasionally	2-3/Month	Daily	Never	Weekly	2-3/Week	Daily	2-3/Week	18.7	8.1	37.8	2	1202	24	142	73	6.7		3	3.67	1.14	2.05	0.96	0.43
C111	Female	Middle/JHS	Trading	No			Yes	No		No		Yes	Twice a week	3	Line 1	3TC,TDF,DTG	1 – < 4 years	Yes	I eat a lot	Yes	Yes	No	150	129.1	2-3/Week	2-3/Month	2-3/Week	Daily	Occasionally	Weekly	2-3/Week	Occasionally	2-3/Week	57.4	47.4	24.5	10	2159	72	145	100	11.5		3	5.36	1.62	3.74	1.79	0.81
C112	Female	None	Trading	No			Yes	No		Yes	Daily	Yes	Weekly	3	Line 1	3TC,TDF,DTG	4 years and above	No		I don't know	I don't know	No	163	69.2	Daily	Monthly	2-3/Week	Daily	Never	Daily	2-3/Month	Weekly	Never	26.2	31.4	30.7	7	1516	49	126	89		11.5	2	8.42	2.66	5.76	1.07	0.51
C113	Female	None	Farmer	No			No			No		Yes	Twice per month	3	Line 1	3TC,TDF,DTG	4 years and above	No		I don't know	I don't know	I don't know	168	74	Daily	Weekly	2-3/Week	Daily	Daily	2-3/Week	Weekly	Occasionally	Weekly	21.4	15.3	37.3	6	1340	29	124	82		6.3	4	5.38	1.81	3.57	0.6	0.3
C114	Female	None	Unemployed	No			Yes	No		No		Yes	Twice a week	3	Line 1	3TC,TDF,DTG	4 years and above	No		I don't know	I don't know	I don't know	178	83.1	2-3/Week	Weekly	2-3/Week	Daily	Never	Daily	2-3/Month	2-3/Week	Occasionally	26.2	39.9	25.8	6	1610	43	161	105	8		4	3.76	1.24	2.52	0.96	0.43
C115	Female	Middle/JHS	Unemployed	No			No			Yes	Daily	Yes	Daily	2	Line 1	3TC,TDF,DTG	4 years and above	No		I don't know	No	Yes	150	58.1	Daily	2-3/Week	2-3/Week	Daily	Never	2-3/Week	2-3/Week	2-3/Week	Never	25.8	31.6	30.1	9	1249	67	157	96	7.1		1	6.95	2.02	4.93	2.09	0.9
C116	Female	None	Trading	No			Yes	No		No		Yes	Daily	3	Line 1	3TC,TDF,EFV	6 months - <12 months	No		I don't know	I don't know	No	163	70.3	Daily	Weekly	2-3/Week	Daily	Never	Daily	2-3/Week	Daily	2-3/Week	26.5	38.5	26.8	6	1406	45	135	91	7		5	5.12	1.57	3.55	1.71	0.82
C117	Female	Higher	Trading	No			Yes	No		Yes	Weekly	Yes	Monthly	3	Line 1	3TC,TDF, DTG	6 months - <12 months	No		Yes	No	Yes	163	84	Weekly	2-3/Week	Weekly	Daily	Occasionally	Occasionally	Occasionally	Occasionally	Occasionally	31.6	43.4	25	11	1564	69	131	79	7.1		3	6.33	1.69	4.64	1.15	0.52
C118	Male	Middle/JHS	Artisan	No			Yes	No		Yes	Weekly	Yes	Daily	2	Line 1	3TC, TDF, EFV	1 – < 4 years	No		I don't know	I don't know	I don't know	170	74.9	2-3/Week	2-3/Week	Daily	Daily	Occasionally	Occasionally	Occasionally	Occasionally	Occasionally	25.9	20.6	38.3	9	1684	42	117	71		7.5	3	5.39	1.94	3.45	0.53	0.24
C119	Male	Middle/JHS	Artisan	No			Yes	No		Yes	Daily	Yes	Twice a week	2	Line 1	3TC,TDF,DTG	4 years and above	No		I don't know	I don't know	Yes	160	58	2-3/Week	2-3/Week	Daily	Daily	Occasionally	2-3/Week	2-3/Week	2-3/Week	Never	22.7	9.8	41.5	6	1408	31	133	89	6		2	6.08	2.21	3.87	1.04	0.5
C120	Female	None	Trading	No			Yes	No		Yes	Weekly	Yes	Daily	3	Line 1	3TC,TDF, EFV	4 years and above	No		I don't know	I don't know	I don't know	158	49.9	Daily	Weekly	2-3/Week	Daily	Occasionally	Occasionally	Weekly	Daily	Weekly	20	27.4	28.2	5	1195	46	154	74		8.4	2	4.33	1.6	2.73	1.1	0.5
C121	Female	None	Unemployed	No			Yes	No		No		Yes	Daily	2	Line 1	OBV,DTG	1 – < 4 years	Yes	I am not able to eat much	I don't know	I don't know	Yes	158	76.1	2-3/Week	Occasionally	Occasionally	Daily	Occasionally	2-3/Week	Monthly	2-3/Week	Never	30.5	43.5	24.7	10	0	65	111	76	8.7		2	6.99	1.86	5.13	2	1
C122	Female	Primary	Trading	No			Yes	No		Yes	Monthly	Yes	Monthly	3	Line 1	CBV,DTG	1 – < 4 years	No		I don't know	No	No	164	74.2	Occasionally	Weekly	Daily	Daily	Occasionally	Occasionally	Occasionally	Weekly	Never	27.6	43.3	23.7	9	1444	58	121	72		6.1	2	5.03	1.84	3.19	1.47	0.7
C123	Female	Middle/JHS	Trading	No			Yes	No		No		Yes	Weekly	3	Line 1	TDF,3TC,DTG	4 years and above	No		I don't know	I don't know	Yes	164	59	Daily	Monthly	Occasionally	Daily	Occasionally	Occasionally	2-3/Month	Weekly	Occasionally	21.9	34	25.8	6	1308	47	100	70		8.2	2	5.26	1.81	3.45	1.8	0.81
C124	Female	None	Unemployed	No			No			No		No		3	Line 2	CBV,LPV	4 years and above	Yes	I am not able to eat much	I don't know	No	I don't know	150	63.1	2-3/Week	Weekly	Daily	Daily	Never	2-3/Week	2-3/Week	Occasionally	Occasionally	28	41.3	24.9	11	1274	71	135	65		13.7	4	3.64	1.54	2.1	1.5	0.7
C125	Female	Middle/JHS	Artisan	No			Yes	No		No		Yes	Daily	3	Line 1	3TC,TDF,EFV	1 – < 4 years	No		No	No	No	160	54.9	Daily	2-3/Month	2-3/Week	Daily	Occasionally	Weekly	2-3/Week	2-3/Month	2-3/Month	21.4	30.1	28.9	4	1237	32	104	65		8.2	3	3.69	1.57	2.12	0.38	0.2
C126	Female	Middle/JHS	Trading	Yes	No		No			No		No		2	Line 1	3TC, TDF, DTG	4 years and above	Yes	I eat a lot	No	No	No	155	70.3	Weekly	2-3/Month	Monthly	2-3/Month	Occasionally	2-3/Week	2-3/Month	Occasionally	Occasionally	29.3	43.3	24.6	8	1360	57	134	90		7.9	2	3.55	1.14	2.41	0.57	0.3
C127	Female	Middle/JHS	Trading	No			Yes	No		No		Yes	Weekly	3	Line 1	3TC,TDF,EFV,	4 years and above	No		I don't know	I don't know	I don't know	151	62.3	Daily	2-3/Week	2-3/Week	Daily	Occasionally	2-3/Week	2-3/Week	2-3/Week	Weekly	27.3	41.5	24.4	9	1265	64	79	76		6.1	3	4.04	1.43	2.61	0.56	0.34
C128	Female	Primary	Trading	No			Yes	No		No		Yes	Twice a week	3	Line 1	3TC,TDF, DTG	4 years and above	No		I don't know	No	Yes	156	63.2	Daily	Daily	Daily	Daily	Never	Occasionally	Occasionally	Weekly	2-3/Week	26	41.1	24.1	8	1295	53	87	53		7.7	3	4.59	1.35	3.24	1.79	0.81
C129	Female	Primary	Private Sector	No			Yes	No		No		Yes	Weekly	3	Line 1	3TC, TDF, EFV	4 years and above	No		I don't know	I don't know	Yes	162	50.8	2-3/Week	2-3/Week	Occasionally	Daily	Occasionally	Occasionally	Occasionally	2-3/Week	Occasionally	19.4	23.5	31.5	3	1213	24	219	147	6.7		3	5.43	1.64	3.79	0.86	0.4
C130	Female	None	Trading	No			No			No		Yes	Twice a week	3	Line 1	3TC,TDF,LPV	< 6 months	Yes	I am not able to eat much	I don't know	I don't know	No	146	57.7	2-3/Week	2-3/Week	2-3/Week	Daily	Never	2-3/Week	2-3/Week	2-3/Week	2-3/Week	27.1	44	21.7	10	1201	66	124	63		8.2	7	5.36	1.94	3.42	1.35	0.61
C131	Female	Primary	Trading	No			Yes	No		Yes	Twice a week	Yes	Daily	3	Line 1	CBV,DTG	4 years and above	No		I don't know	No	No	161	44.6	Weekly	Weekly	Weekly	Daily	Occasionally	Occasionally	Weekly	Weekly	Weekly	17.2	16.6	33.1	2	1156	18	104	70		6.7	4	3.32	1.08	2.24	0.78	0.45
C132	Female	Middle/JHS	Trading	No			Yes	No		Yes	Twice per month	Yes	Twice per month	3	Line 2	CBV,NVP	1 – < 4 years	No		No	No	No	161	77.9	Daily	Monthly	Occasionally	Daily	Occasionally	Weekly	Weekly	Occasionally	Daily	30.1	44.2	24.3	9	1469	58	103	68		7.3	5	5.4	1.76	3.64	1.16	0.52
C133	Male	Secondary/SHS	Artisan	No			No			Yes	Weekly	Yes	Twice a week	3	Line 2	CBV,NVP	4 years and above	Yes	I eat a lot	No	No	No	170	64.8	Daily	2-3/Week	2-3/Week	Daily	Weekly	2-3/Week	2-3/Week	2-3/Week	Occasionally	22.4	16.6	37.9	6	1492	38	100	73		8.4	5	0		0
C134	Female	Secondary/SHS	Trading	No			Yes	No		Yes	Twice a week	Yes	Monthly	3	Line 1	CBV,EFV	4 years and above	No		I don't know	No	No	155	45.4	2-3/Week	Daily	Weekly	Daily	Never	Occasionally	Daily	2-3/Week	Daily	18.9	20.5	32.5	3	1130	31	135	101	6.5		4	5.97	2.6	3.37	1.1	0.51
C135	Female	Middle/JHS	Trading	No			Yes	No		Yes	Monthly	Yes	Daily	3	Line 1	TDF,3TC,DTG	1 – < 4 years	No		I don't know	I don't know	No	171	73.1	Daily	2-3/Week	2-3/Week	Daily	Occasionally	Daily	2-3/Week	2-3/Month	Occasionally	25	34.9	28.2	7	1487	46	144	84	8.3		5	4.44	1.24	3.2	1.18	0.53
C136	Female	Primary	Trading	No			No			No		Yes	Twice per month	3	Line 1	CBV,DTG	4 years and above	No		I don't know	No	No	157	47.8	Daily	Daily	Daily	Daily	Occasionally	Daily	2-3/Week	Daily	Occasionally	19.4	25.7	29.1	4	1163	30	94	66	6.1		2	0		0
C137	Female	None	Trading	No			Yes	No		No		Yes	Daily	3	Line 1	CBV, EFV	4 years and above	No		I don't know	I don't know	I don't know	166	73.2	Daily	2-3/Week	Daily	Daily	Occasionally	Occasionally	Occasionally	Weekly	Occasionally	28.6	38.6	27.3	8	1435	53	134	93	8		4	5.28	1.55	1.97	2.83	0.9
C138	Male	Primary	Artisan	Yes	No		Yes	No		Yes	Daily	Yes	Daily	3	Line 1	3TC,TDF,EFV	< 6 months	No		I don't know	I don't know	No	170	65.8	Daily	Weekly	2-3/Week	Daily	Occasionally	Daily	2-3/Month	2-3/Week	2-3/Month	25.7	17.7	40	10	1563	35	125	73	10.8		4	4.96	2.3	1.66	1.91	0.75
C139	Male	Middle/JHS	Artisan	Yes	No		Yes	Yes	Twice a week	No		Yes	Twice a week	3	Line 1	3TC, TDF, DTG	< 6 months	No		I don't know	I don't know	I don't know	185	63.8	Daily	Occasionally	Occasionally	Daily	Occasionally	2-3/Week	2-3/Week	Occasionally	Daily	24.9	24	36.5	9	1529	33	108	79	6.5		4	2.31	0.91	1.42	0.75	0.65
C140	Female	Secondary/SHS	Artisan	No			Yes	No		No		Yes	Daily	4	Line 1	3TC / TDF/ DTG	1 – < 4 years	No		I don't know	I don't know	I don't know	154	62.3	Daily	2-3/Week	Occasionally	Daily	Occasionally	Daily	2-3/Week	2-3/Week	Daily	24.3	28.9	31.9	6	1337	43	148	100	6.1		6	4.38	2.17	1.67	1.44	0.76
C141	Female	Middle/JHS	Trading	No			No			Yes	Twice a week	Yes	Twice a week	3	Line 1	3TC,TDF,DTG	1 – < 4 years	No		I don't know	I don't know	I don't know	154	61.9	2-3/Week	2-3/Week	Weekly	Daily	Never	2-3/Week	2-3/Week	Weekly	2-3/Week	24.2	32.6	29.1	6	1318	49	178	113	7.2		4	3.98	1.42	1.54	1.86	0.7
C142	Female	Primary	Trading	No			Yes	No		No		Yes	Twice a week	3	Line 1	CBV, EFV	4 years and above	No		I don't know	I don't know	No	155	52	Daily	2-3/Week	Daily	Daily	Occasionally	Occasionally	2-3/Week	Occasionally	Occasionally	20.3	22.2	33.4	4	1221	28	96	65	6.1		5	2.78	0.91	1.56	1.17	0.71
C143	Female	Primary	Farmer	No			Yes	No		No		Yes	Twice per month	3	Line 1	3TC,TDF,EFV,	6 months - <12 months	No		I don't know	I don't know	I don't know	164	48.4	2-3/Week	2-3/Week	Daily	Daily	Never	Daily	Weekly	2-3/Week	Daily	18.9	22.2	21.1	4	1189	36	128	82	6.8		3	3.71	1.09	1.47	1.94	0.67
C144	Female	Primary	Trading	No			Yes	No		No		Yes	Twice a week	2	Line 1	3TC / TDF / DTG	4 years and above	No		I don't know	I don't know	I don't know	164	68.4	2-3/Week	2-3/Week	2-3/Week	Daily	2-3/Week	2-3/Week	Weekly	2-3/Week	2-3/Week	26.7	43.4	22.7	9	1371	63	100	73	6.7		3	4.77	1.4	1.75	2.57	0.79
C145	Female	Middle/JHS	Artisan	No			No			No		Yes	Weekly	3	Line 2	CBV,NVP	4 years and above	Yes	I am not able to eat much	I don't know	I don't know	I don't know	163	49.4	2-3/Week	2-3/Week	Occasionally	Daily	Never	2-3/Week	2-3/Week	Occasionally	2-3/Week	19.3	25.5	29.8	3	1183	18	105	72	5.9		4	2.86	0.92	1.11	1.44	0.5
C146	Female	Primary	Trading	No			Yes	No		No		Yes	Weekly	3	Line 1	CBV, NVP	1 – < 4 years	No		I don't know	I don't know	No	160	69.8	Daily	2-3/Week	Weekly	Daily	Occasionally	Occasionally	Occasionally	2-3/Week	Occasionally	27.3	41.5	24.9	8	1380	52	124	86	5.2		4	4.21	2.08	1.91	1.27	0.87
C147	Female	None	Trading	No			No			No		Yes	Twice per month	3	Line 1	TDF, 3TC, TDF	1 – < 4 years	No		I don't know	I don't know	I don't know	158	50.6	Daily	Weekly	Daily	Daily	Occasionally	Occasionally	Occasionally	Occasionally	Occasionally	19.8	19.6	34.4	4	1215	31	139	83	5.8		5	5.11	1.38	1.43	3.08	0.65
C148	Female	Middle/JHS	Trading	No			Yes	No		No		Yes	Daily	3	Line 1	3TC,TDF,EFV	4 years and above	No		I don't know	I don't know	No	163	60	Daily	2-3/Month	Weekly	Daily	Weekly	2-3/Week	2-3/Week	Daily	Daily	23.4	35.6	26.7	5	1282	34	103	78	7		4	3.77	1.28	1.85	1.64	0.84
C149	Female	None	Trading	No			Yes	No		No		Yes	Twice a week	2	Line 1	3TC,TDF,DTG	< 6 months	No		I don't know	I don't know	I don't know	165	84.2	Daily	Monthly	Monthly	Daily	Occasionally	2-3/Month	2-3/Week	2-3/Month	2-3/Month	32.9	46.1	24	8	1531	58	125	91	8.8		4	4.41	1.79	1.65	1.87	0.75
C150	Male	None	Farmer	No			Yes	No		No		Yes	Twice a week	2	Line 2	CBV,EFV,	4 years and above	No		I don't know	I don't know	No	170	56.4	Daily	Occasionally	Occasionally	Daily	2-3/Month	Daily	2-3/Week	2-3/Week	Occasionally	22	17.3	36.7	7	1368	31	112	72	6.3		4	4.21	1.62	0	1.74	0.86
C151	Female	None	Trading	No			Yes	No		No		Yes	Monthly	3	Line 1	3TC,TDF,EFV	6 months - <12 months	No		I don't know	I don't know	No	163	59.3	Daily	Weekly	Daily	Daily	Never	Daily	2-3/Week	2-3/Week	Occasionally	23.2	29.1	31	5	1293	36	108	69	7.6		5	5.25	1.54	1.54	3	0.7
C152	Female	Primary	Trading	No			Yes	No		Yes	Weekly	Yes	Monthly	3	Line 1	3TC, TDF, DTG	1 – < 4 years	No		I don't know	I don't know	I don't know	151	54.7	Daily	Daily	Daily	Daily	Occasionally	Occasionally	2-3/Week	Weekly	Daily	21.4	26.3	31.4	5	1246	37	143	65	7		5	4.24	1.04	1.75	2.4	0.8
C153	Female	Primary	Trading	No			Yes	No		No		No		3	Line 2	CBV/ETV/	1 – < 4 years	Yes	I am not able to eat much	I don't know	I don't know	I don't know	156	54.5	Daily	Daily	2-3/Week	Daily	Never	Daily	2-3/Week	Daily	Never	22.4	31.4	28.2	6	1223	52	156	89	8
C154	Female	None	Trading	No			Yes	No		No		Yes	Twice a week	3	Line 1	3TC,TDF,EFV	4 years and above	No		I don't know	No	No	156	60	Daily	Weekly	Monthly	Daily	Never	Daily	Daily	Weekly	Weekly	24.5	38.2	25.4	6	1246	43	101	74		6.7	3	5.68	1.77	2.54	2.82	1.13
C155	Female	Middle/JHS	Public Sector	No			Yes	Yes	Monthly	No		Yes	Monthly	3	Line 1	3TC,TDF,DTG	4 years and above	No		I don't know	No	No	165	88	Daily	Occasionally	Occasionally	Daily	Occasionally	Occasionally	Daily	Occasionally	Occasionally	32.5	42.4	26.1	9	1602	58	90	86		7.6	5	4.31	0.85	2.12	2.51	0.97
C156	Male	Middle/JHS	Artisan	No			Yes	No		No		No		3	Line 2	EFV, C BV,	4 years and above	Yes	I am not able to eat much	I don't know	Yes	Yes	167	63	Daily	2-3/Week	2-3/Week	Daily	Occasionally	2-3/Week	Weekly	2-3/Week	Weekly	22.5	19.6	36	5	1400	39	176	114		15	5	5.07	1.77	2.37	2.21	1.03
C157	Female	None	Trading	No			Yes	No		Yes	Daily	Yes	Twice a week	3	Line 1	3TC / TDF / DTG	4 years and above	No		I don't know	I don't know	I don't know	156	66	Daily	Daily	2-3/Week	Daily	Monthly	Daily	2-3/Week	Daily	Occasionally	27.2	39	26.7	7	1311	50	117	77	6.9		3	6.51	1.15	2.62	4.18	1.2
C158	Female	None	Trading	No			Yes	No		Yes	Weekly	Yes	Weekly	2	Line 1	CBV/EFV	4 years and above	No		I don't know	No	No	176	75	Weekly	2-3/Week	Occasionally	Daily	Occasionally	Occasionally	2-3/Week	Weekly	Occasionally	24.4	27.9	32.2	6	1561	40	124	85	7.2		6	5.98	1.82	2.51	3.03	1.15
C159	Female	None	Trading	No			No			Yes	Twice per month	Yes	Twice per month	2	Line 1	3TC ,TDF ,LPV	4 years and above	No		I don't know	No	No	165	52	2-3/Week	2-3/Week	Weekly	Daily	Never	Occasionally	Monthly	Monthly	Occasionally	19.2	21.5	32.7	3	1237	27	126	88	5.6		4	4.81	2.11	1.93	2.21	0.76
C160	Female	Primary	Trading	No			No			No		Yes	Weekly	3	Line 1	3TC.TDF,EFV	4 years and above	No		I don't know	No	Yes	172	55	2-3/Week	2-3/Week	2-3/Week	Daily	Never	Never	2-3/Week	2-3/Week	Weekly	18.4	21.8	31.7	3	1292	19	146	95	8.2		6	4.34	0.71	2.39	2.56	1.09
C161	Female	None	Artisan	No			Yes	Yes	Daily	No		No		3	Line 1	CBV/TDF /NVP	1 – < 4 years	No		I don't know	I don't know	I don't know	163	53	Daily	Occasionally	2-3/Week	Daily	Occasionally	Daily	Weekly	Weekly	Occasionally	19.8	23.2	32	4	1230	34	124	85		6.8	3	0.01	0.01	0.01	0.01	0.01
C162	Female	None	Public Sector	No			No			No		Yes	Daily	3	Line 1	3TC / TDF / EFV	1 – < 4 years	Yes	I eat a lot	I don't know	I don't know	I don't know	157	54	Daily	2-3/Week	2-3/Week	Daily	Occasionally	Daily	2-3/Week	Daily	Occasionally	21.8	29.9	28.9	5	1203	43	126	84		6.6	5	6.34	2.08	2.83	2.93	1.29
C163	Female	Middle/JHS	Artisan	No			No			Yes	Weekly	No		3	Line 2	3TC / AZT/LPV/R	1 – < 4 years	Yes	I eat normal	I don't know	I don't know	No	163	58	Daily	Daily	Daily	Daily	Never	Daily	Daily	Occasionally	Occasionally	21.7	29.5	29.5	5	1273	38	90	68	8.3		4	6.09	1.36	2.7	3.52	1.23
C164	Female	None	Trading	No			Yes	No		No		Yes	Twice a week	4	Line 2	3TC / TDF / LPV / R	4 years and above	No		Yes	No	Yes	158	54	Daily	2-3/Week	Weekly	Daily	2-3/Week	Daily	Daily	Occasionally	2-3/Week	21.7	30.2	28.7	5	1212	41	138	81	6.3		5	5.17	1.93	2.13	2.41	0.99
C165	Female	Primary	Unemployed	No			No			No		Yes	Twice a week	3	Line 2	3TC,TDF,EFV	4 years and above	No		I don't know	I don't know	I don't know	153	36	Daily	2-3/Week	Occasionally	Daily	Occasionally	Occasionally	Daily	2-3/Week	Monthly	15.1	8.2	33	1	1036	18	66	64	6.1		6	4.9	0.91	2.65	2.81	1.21
C166	Female	None	Trading	No			Yes	No		Yes	Twice a week	Yes	Daily	3	Line 1	3TC,TDF DTG	4 years and above	No		I don't know	No	No	158	44	Monthly	Occasionally	Weekly	2-3/Week	Occasionally	Occasionally	Weekly	Weekly	Occasionally	17.7	19.4	31.2	3	1127	24	111	88	7		5	4.6	0.6	2.79	2.76	1.27
C167	Female	Middle/JHS	Public Sector	No			Yes	No		Yes	Weekly	Yes	Weekly	3	Line 2	TDF 3TC LPV/r	4 years and above	No		I don't know	I don't know	No	176	78	Daily	2-3/Week	Daily	Daily	Occasionally	Occasionally	Weekly	Weekly	Never	25.4	39.1	25.8	7	1540	50	113	74	7.8		6	5.44	1.05	2.72	3.17	1.24
C168	Female	Secondary/SHS	Trading	No			Yes	No		No		Yes	Daily	3	Line 1	3TC,TDF,DTG	4 years and above	No		I don't know	No	No	164	57	Daily	2-3/Week	Weekly	Daily	Weekly	Monthly	2-3/Week	2-3/Week	Weekly	21.3	29.4	29.2	5	1271	35	93	64		6.2	3	5.28	1.02	1.98	3.38	0.9
C169	Male	Middle/JHS	Artisan	No			Yes	Yes	Twice per month	Yes	Daily	Yes	Twice a week	3	Line 2	CBV ,LPV/r	4 years and above	No		I don't know	No	No	171	55	Daily	Monthly	Daily	Daily	Occasionally	Never	Occasionally	Occasionally	Occasionally	21.1	8.9	42.7	4	1363	21	112	63		8.9	4	4.87	1.63	2.46	2.11	1.25
C170	Female	None	Trading	No			Yes	No		No		Yes	Twice a week	3	Line 1	3TC / TDF / DTG	1 – < 4 years	No		I don't know	I don't know	I don't know	170	53	Daily	2-3/Week	2-3/Week	Daily	Occasionally	Daily	Daily	Occasionally	Occasionally	18.2	22.3	30.8	3	1266	20	136	98	7			0.01	0.01	0.01	0.01	0.01
C171	Female	None	Unemployed	No			Yes	No		No		Yes	Twice per month	3	Line 2	3TC,TDF,LPV	< 6 months	No		Yes	No	I don't know	154	45	2-3/Week	Weekly	2-3/Week	Daily	Never	Daily	Weekly	Monthly	Never	18.7	24.2	28.7	3	1109	25	150	83		9.2	5	6.32	1.18	2.18	4.16	1
C172	Female	Primary	Trading	No			Yes	No		No		Yes	Daily	2	Line 1	3TC,TDF,DTG	4 years and above	No		I don't know	No	No	158	38	Daily	Occasionally	Occasionally	Daily	Occasionally	Occasionally	Weekly	Occasionally	Occasionally	14.6	5.1	35.7	1	1089	18	134	80	6.1		4	4.79	2.02	1.52	2.17	0.79
C173	Female	Middle/JHS	Unemployed	No			Yes	Yes	Monthly	No		Yes	Monthly	1	Line 1	C BV,NVP,	4 years and above	No		I don't know	I don't know	Yes	162	64	Daily	Occasionally	Occasionally	Daily	Never	2-3/Month	2-3/Month	Monthly	Occasionally	24.7	32.3	29.5	8	1338	54	101	74	6.4		3	6.36	1.46	2.78	3.65	1.27
C174	Female	Middle/JHS	Trading	No			Yes	No		No		Yes	Daily	2	Line 1	CBV / EFV	4 years and above	No		Yes	I don't know	I don't know	164	85	Daily	Weekly	Weekly	Daily	Occasionally	Daily	Daily	2-3/Week	Never	32.1	45.4	24.1	11	1547	68	124	85		12.3	5	3.59	1.48	0.62	1.84	0.29
C175	Female	None	Trading	No			Yes	No		No		Yes	Twice a week	2	Line 1	3TC,TDF,DTG	4 years and above	No		I don't know	No	Yes	171	82	2-3/Week	2-3/Month	2-3/Week	Daily	2-3/Month	Monthly	2-3/Week	2-3/Month	Weekly	28	35.7	28.9	8	1586	51	152	93	6.5		5	5.81	1.55	0.9	3.86	0.42
C176	Male	Primary	Trading	No			Yes	No		No		Yes	Daily	3	Line 1	TDF / EFV /FTC	< 6 months	No		Yes	I don't know	I don't know	179	78	Daily	Daily	2-3/Week	Daily	Occasionally	Daily	Daily	Daily	2-3/Week	24.5	21.6	35.6	9	1653	53	133	87		5.4	4	4.83	2.5	1.64	1.61	0.75
C177	Female	Middle/JHS	Trading	No			No			No		Yes	Monthly	3	Line 1	3TC, TDF , DTG	1 – < 4 years	No		I don't know	No	Yes	162	61	Daily	2-3/Week	Weekly	Daily	Occasionally	Occasionally	2-3/Week	2-3/Week	Occasionally	23.4	32.7	28.5	6	1305	48	153	98	6.3		3	5.01	1.55	1.48	2.8	0.68
C178	Female	Primary	Trading	No			Yes	No		No		Yes	Daily	3	Line 1	CBV,NVP,	4 years and above	No		I don't know	I don't know	I don't know	168	67	Daily	Monthly	Monthly	Daily	Never	Occasionally	Weekly	Monthly	Weekly	23.8	34.4	27.8	6	1393	47	137	93	6		4	5.6	1.63	1.32	3.39	0.6
C179	Female	Primary	Trading	Yes	No		Yes	No		No		Yes	Daily	3	Line 1	CBV, EFV	4 years and above	No		I don't know	No	No	158	55	Daily	Occasionally	2-3/Month	Daily	Occasionally	Occasionally	Occasionally	Daily	Occasionally	21.8	33.1	26.1	6	1221	47	129	82		6.7	5	4.96	1.53	1.07	2.96	0.49
C180	Male	Middle/JHS	Farmer	No			Yes	No		Yes	Weekly	Yes	Monthly	3	Line 1	A 3TC, TDF, DTG	1 – < 4 years	No		I don't know	I don't know	No	183	58	Daily	Weekly	Weekly	Weekly	Occasionally	Occasionally	Occasionally	Weekly	Daily	17.4	24.1	7.1	4	1041	30	103	78	7.1			0.01	0.01	0.01	0.01	0.01
C181	Female	Middle/JHS	Trading	No			Yes	No		Yes	Twice a week	No		2	Line 1	TDF / 3TC / DTG	6 months - <12 months	No		I don't know	I don't know	I don't know	158	75	Daily	Occasionally	2-3/Week	2-3/Week	2-3/Week	Daily	2-3/Week	2-3/Week	2-3/Week	30	38.3	27.8	10	1442	64	133	97	6		2	4.36	1.77	1.12	2.1	0.51
C182	Female	None	Artisan	No			Yes	No		No		Yes	Weekly	3	Line 1	3TC,TDF,EPV	1 – < 4 years	No		I don't know	I don't know	Yes	163	69	Daily	2-3/Week	2-3/Week	Daily	Never	Daily	2-3/Week	2-3/Week	Weekly	26.1	35.2	28.8	5	1390	42	203	151		5.4	5	3.2	1.47	0.9	1.34	0.42
C183	Female	Middle/JHS	Trading	No			Yes	No		No		Yes	Weekly	4	Line 1	3TC TDF EFV	4 years and above	No		I don't know	I don't know	No	156	40	Daily	2-3/Week	Weekly	Daily	Occasionally	Occasionally	Occasionally	Occasionally	Occasionally	16.1	13.6	32.6	1	1072	18	107	68	7.6		4	4.43	1.68	0.65	2.47	0.3
C184	Female	Secondary/SHS	Trading	No			Yes	No		No		Yes	Weekly	3	Line 1	3TC,TDF,DFG	1 – < 4 years	No		I don't know	I don't know	No	166	59	2-3/Week	2-3/Week	2-3/Week	Daily	2-3/Week	Weekly	2-3/Week	2-3/Month	Daily	21.4	32.4	27.1	4	1296	30	132	103	5.7		5	5.08	1.64	2.67	1.72	0.79
C185	Female	Primary	Trading	No			Yes	No		No		Yes	Twice a week	3	Line 1	TDF,3TC,DTG	4 years and above	No		I don't know	I don't know	Yes	171	74	Daily	2-3/Week	2-3/Week	Daily	Occasionally	Daily	2-3/Week	Weekly	Occasionally	25.3	31.4	30.6	7	1504	45	165	82	6.1		4	5.78	1.38	3.16	2.75	1.26
C186	Female	Primary	Trading	No			Yes	No		Yes	Twice a week	Yes	Twice a week	2	Line 1	3TC / TDF /EFV	6 months - <12 months	No		I don't know	I don't know	I don't know	166	81	Daily	2-3/Week	2-3/Week	Daily	Occasionally	Daily	Occasionally	Daily	Monthly	29.4	45.4	23.4	9	1505	59	149	95	6		5	5.62	1.6	3.23	1.78	0.81
C187	Female	Middle/JHS	Private Sector	No			Yes	No		No		Yes	Twice a week	3	Line 1	CBV / EFV	4 years and above	No		I don't know	I don't know	I don't know	162	61	Daily	Daily	Daily	Daily	Never	Daily	Occasionally	2-3/Week	Occasionally	25.8	40.4	24.7	9	1359	59	150	100	7.9		4	7.71	1.79	1.87	5.09	0.85
C188	Female	Middle/JHS	Trading	No			Yes	No		No		Yes	Twice per month	2	Line 1	NVA, CBV	4 years and above	No		I don't know	No	No	162	46	Daily	Weekly	Weekly	Daily	Never	Never	Never	Weekly	Occasionally	23.1	36.3	25.4	8	1362	54	111	82	5.4		6	4.27	1.4	1.12	2.38	0.52
C189	Female	None	Trading	No			Yes	No		No		Yes	Twice a week	2	Line 1	TDF,3TC,DTG	4 years and above	No		I don't know	I don't know	I don't know	167	64	Daily	Weekly	Monthly	Daily	Never	2-3/Week	2-3/Month	Never	2-3/Month	17.3	20.1	30.2	2	1160	18	123	84	5.4		4	6.42	1.39	2.37	3.97	1.08
C190	Female	Higher	Public Sector	No			No			Yes	Monthly	Yes	Monthly	3	Line 1	3TC TDF, DTG	4 years and above	No		I don't know	No	No	161	79	Daily	Weekly	Daily	2-3/Week	Occasionally	Occasionally	Occasionally	Weekly	Daily	30.6	47.6	22.3	9	1458	45	136	91	6.2		4	5.47	1.59	1.47	3.25	0.67
C191	Female	Middle/JHS	Trading	No			Yes	No		No		Yes	Twice per month	3	Line 1	TDF,3TC,LPV	4 years and above	No		I don't know	I don't know	I don't know	171	88	2-3/Week	2-3/Week	2-3/Week	Daily	2-3/Week	2-3/Week	Weekly	2-3/Week	2-3/Week	30.2	37.3	28.5	9	1669	54	127	74		6.1	6	4.59	0.95	2.16	2.67	0.99
C192	Female	Middle/JHS	Trading	No			No			No		Yes	Weekly	3	Line 1	3TC / TDF / DTG	< 6 months	Yes	I eat a lot	I don't know	I don't know	I don't know	164	46	Daily	2-3/Week	Weekly	Daily	Never	Daily	Weekly	Occasionally	Never	17.1	19.8	30	2	1180	18	101	67	8.3		4	3.3	0.89	1.7	1.65	0.78
C193	Female	Middle/JHS	Unemployed	No			No			Yes	Daily	Yes	Twice a week	3	Line 1	3TC, TDF, DTG	4 years and above	No		I don't know	I don't know	Yes	162	54	Daily	2-3/Week	2-3/Week	Daily	2-3/Month	Daily	2-3/Week	2-3/Week	Daily	20.4	29.9	27	5	1236	39	149	96	7.1		2	6.06	1.87	4.2	2.04	0.93
C194	Male	Primary	Farmer	No			Yes	No		No		Yes	Weekly	3	Line 1	3TC / TDF / DTG	1 – < 4 years	No		I don't know	I don't know	I don't know	174	73	Daily	2-3/Week	Daily	Daily	Occasionally	Daily	Occasionally	2-3/Week	Occasionally	28.2	25	34.7	14	1606	49	153	84		6.8	3	5.17	1.29	1.35	3.29	0.62
C195	Female	Middle/JHS	Public Sector	No			Yes	No		No		Yes	Weekly	3	Line 1	3TC,TDF,EFV	1 – < 4 years	No		I don't know	No	I don't know	160	68	Daily	2-3/Week	Weekly	Daily	Occasionally	Weekly	2-3/Week	Daily	Daily	26.4	42.2	24	6	1351	45	112	86	5.3		4	5.32	1.46	2.25	2.85	1.03
C196	Female	None	Trading	No			Yes	No		No		No		3	Line 1	3TC / TDF / DTG	6 months - <12 months	No		I don't know	I don't know	Yes	153	47	Daily	Monthly	Occasionally	Daily	Occasionally	Daily	Occasionally	Occasionally	Weekly	18.2	11.1	38.9	2	1173	18	129	92		6.6	3	3.29	1.41	0.58	1.63	0.27
C197	Female	None	Trading	No			Yes	No		No		Yes	Twice a week	3	Line 1	3TC / TDF / DTG	4 years and above	Yes	I am not able to eat much	I don't know	I don't know	I don't know	164	47	Daily	Weekly	2-3/Week	Daily	Monthly	2-3/Month	2-3/Week	Weekly	Weekly	18	16.8	34.3	3	1165	24	128	80		6	3	5.25	2.18	3.08	0.87	0.41
C198	Female	Middle/JHS	Artisan	No			No			Yes	Twice per month	Yes	Twice a week	2	Line 1	T	4 years and above	No		I don't know	I don't know	No	174	75	Daily	2-3/Month	Weekly	Daily	Never	2-3/Month	2-3/Week	2-3/Week	2-3/Week	29.3	44	24.2	9	1432	59	131	86		6	3	5.37	2.01	3.37	0.85	0.41
C199	Female	Middle/JHS	Public Sector	No			Yes	Yes	Monthly	No		Yes	Twice a week	3	Line 1	3TC,TDF,DTG	4 years and above	No		I don't know	I don't know	No	163	69	2-3/Week	2-3/Week	2-3/Week	Daily	Weekly	Weekly	Daily	Weekly	Weekly	26.7	37.5	27.4	7	1376	51	124	104		8.6	7	5.47	1.42	4.06	3.73	1.71
C200	Female	Middle/JHS	Trading	No			Yes	No		No		Yes	Twice a week	2	Line 1	3TC / TDF / DTG	4 years and above	No		Yes	I don't know	Yes	162	108	Daily	Weekly	2-3/Week	Daily	Daily	Daily	Weekly	Occasionally	Monthly	42	53.7	20.9	14	1777	79	128	95		6	7	6.18	1.99	3.5	1.56	0.71
C201	Female	Secondary/SHS	Trading	No			No			No		Yes	Daily	3	Line 1	3TC / TDF / DTG	4 years and above	No		I don't know	I don't know	I don't know	164	74	Daily	Occasionally	2-3/Week	Daily	Occasionally	Daily	2-3/Week	2-3/Week	Occasionally	28.7	34.6	29.8	8	1462	51	136	97	6.8		4	5.45	1.28	3.66	1.16	0.53
C202	Female	Higher	Public Sector	No			Yes	Yes	Monthly	Yes	Twice a week	Yes	Daily	3	Line 1	TDF, 3TC,DTG	4 years and above	No		I don't know	No	No	153	53	Daily	2-3/Week	2-3/Week	Daily	2-3/Week	2-3/Week	2-3/Week	2-3/Week	Occasionally	20.2	24.4	31.5	4	1216	36	88	70		6.9	4	5.44	1.37	3.02	2.44	1.07
C203	Female	None	Trading	Yes	No		Yes	Yes	Monthly	No		Yes	Twice a week	2	Line 1	TDF, 3TC, EFV	4 years and above	No		I don't know	I don't know	No	167	70	Daily	Monthly	Daily	Daily	Occasionally	Occasionally	Occasionally	Daily	Occasionally	27.1	37.7	27.5	7	1388	57	136	83	6.6		4	4.97	1.88	22.58	1.14	0.52
C204	Male	Middle/JHS	Others	No			Yes	No		No		Yes	Daily	3	Line 1	3TC, TDF, DTG	6 months - <12 months	No		I don't know	Yes	No	177	49	Daily	Occasionally	Daily	Daily	Never	Never	Never	2-3/Month	Daily	19	9.9	39.2	2	1246	18	111	77	8.3		4	3.14	0.03	3.03	1.77	1.38
C205	Female	None	Trading	No			Yes	No		No		Yes	Weekly	3	Line 1	TDF,3TC,TDG	4 years and above	No		Yes	I don't know	I don't know	160	56	2-3/Week	Weekly	Weekly	Daily	Never	Daily	2-3/Week	2-3/Week	Occasionally	21.6	33.1	26.3	5	1246	35	114	84		10.4	4	4.82	1.06	0.9	1.37	0.41
C206	Female	Secondary/SHS	Trading	No			Yes	No		No		Yes	Daily	3	Line 1	TDF,3TC,EFV	1 – < 4 years	No		I don't know	I don't know	I don't know	171	67	2-3/Week	2-3/Week	2-3/Week	Daily	2-3/Week	Daily	2-3/Month	2-3/Month	Occasionally	26	37.5	27	8	1356	53	113	75		7.3	4	3.36	1.21	2.16	1.65	0.75
C207	Female	None	Trading	No			No			No		Yes	Twice a week	2	Line 1	CBV, EFV	4 years and above	No		I don't know	No	I don't know	161	75	Daily	2-3/Week	Daily	Daily	Occasionally	Occasionally	Occasionally	Occasionally	Never	28.9	42.2	25.5	8	1427	56	174	119		6.6	3	5.38	1.66	3.73	0.74	0.34
C208	Female	Middle/JHS	Trading	No			Yes	No		No		Yes	Twice a week	3	Line 1	TDF,3TC,EFV	1 – < 4 years	No		I don't know	I don't know	I don't know	167	86	Daily	Daily	Daily	Daily	Never	Daily	2-3/Week	2-3/Month	Daily	33.2	44.6	25.1	8	1551	57	122	68	6.1		3	3.97	1.68	0.98	1.59	0.45
C209	Male	Middle/JHS	Private Sector	No			Yes	No		Yes	Daily	Yes	Monthly	2	Line 1	3TC, TDF, DTG	4 years and above	No		I don't know	No	I don't know	178	66	Daily	Occasionally	2-3/Week	Daily	Occasionally	Monthly	Occasionally	Weekly	Occasionally	25.5	18.8	37.7	10	1511	40	145	92		7.1	4	5.15	1.93	3.23	1.71	0.81
C210	Female	Middle/JHS	Trading	No			Yes	No		No		No		2	Line 1	3TC / TDF / EFV	1 – < 4 years	No		I don't know	I don't know	I don't know	163	73	Daily	2-3/Week	2-3/Week	Daily	Never	Daily	2-3/Week	Monthly	2-3/Week	28.1	42.5	24.6	8	1401	58	149	107	6.1		4	3.92	1.15	1.21	2.24	0.56
C211	Female	None	Trading	No			Yes	No		Yes	Daily	Yes	Twice a week	3	Line 1	TDF, 3TC , DTG	4 years and above	No		I don't know	No	No	163	66	Occasionally	2-3/Week	Daily	Daily	Occasionally	Occasionally	Occasionally	Daily	Never	25.4	38.2	26	8	1338	55	129	85		7.4	4	4.91	1.23	3.26	2.21	1.49
C212	Female	Middle/JHS	Artisan	No			No			No		Yes	Twice a week	2	Line 1	3TC / TDF / EFV	< 6 months	Yes	I eat a lot	I don't know	I don't know	I don't know	163	48	Daily	Weekly	Occasionally	Daily	Occasionally	Daily	Weekly	Weekly	Daily	18.3	18.2	34.2	2	1160	18	108	70		5.6	4	3.27	1.02	1.31	1.66	0.6
C213	Female	Middle/JHS	Trading	No			Yes	No		No		Yes	Monthly	2	Line 1	TDF, 3TC, DTG	4 years and above	No		I don't know	No	Yes	165	133	2-3/Week	Daily	Weekly	Daily	2-3/Month	Occasionally	Daily	Daily	Never	51.5	59.1	18.4	19	2034	80	170	95	8		7	5.81	1.98	3.54	1.07	0.51
C214	Female	None	Unemployed	No			Yes	No		No		No		1	Line 1	TDF / 3TC / EFV	4 years and above	No		I don't know	I don't know	I don't know	155	47	Daily	Monthly	Monthly	Weekly	Occasionally	Monthly	Occasionally	Monthly	Occasionally	18	12.3	36.9	3	1179	33	113	70		8.3	1	4.68	1.69	3	0.98	0.45
C215	Female	Middle/JHS	Unemployed	No			No			No		Yes	Weekly	3	Line 2	TDF,3TC,LPV/R	1 – < 4 years	No		No	No	Yes	154	54	Weekly	2-3/Month	Weekly	Daily	Monthly	Occasionally	Weekly	Monthly	Occasionally	20.8	27.6	29.6	5	1231	42	131	80		5.8	5	5.66	1.48	4.19	2.98	1.36
C216	Female	Middle/JHS	Unemployed	No			Yes	No		No		Yes	Weekly	2	Line 1	3TC,TDF,EFV	1 – < 4 years	No		I don't know	I don't know	I don't know	160	50	Daily	Weekly	Daily	Daily	Never	2-3/Week	2-3/Week	2-3/Week	2-3/Week	19.1	19.2	34.2	3	1189	24	97	66	6.1		2	2.09	0.42	1.59	0.98	0.71
C217	Female	Middle/JHS	Trading	No			Yes	No		Yes	Daily	Yes	Twice per month	3	Line 1	3TC , TDF, DTG	4 years and above	No		I don't know	No	No	154	43	2-3/Week	2-3/Week	2-3/Week	Daily	Occasionally	Occasionally	2-3/Week	2-3/Week	Never	16.3	8.5	37.4	2	1129	18	128	91		6.2	4	6.44	1.62	2.88	3.53	1.31
C218	Female	None	Trading	No			Yes	No		No		Yes	Daily	3	Line 1	EFV, 3TC ,TDF	4 years and above	No		I don't know	No	Yes	154	55	Daily	2-3/Week	Daily	Daily	Occasionally	Occasionally	Weekly	Weekly	Monthly	21.1	22.1	33.6	5	1256	45	167	111		7.5	4	4.54	1.32	2.76	1.03	0.47
C219	Female	Middle/JHS	Trading	No			Yes	No		No		No		2	Line 1	3TC,TDF,DTG,	4 years and above	No		I don't know	No	No	164	64	Weekly	Weekly	2-3/Week	Daily	Weekly	2-3/Week	Weekly	Occasionally	Daily	24.8	33.7	28.9	7	1329	48	124	85		7.1	8	4.76	1.6	2.35	1.82	0.83
C220	Female	Middle/JHS	Trading	No			No			No		Yes	Monthly	3	Line 1	3TC, TDF , DTG	1 – < 4 years	No		I don't know	No	Yes	162	61	Daily	2-3/Week	Weekly	Daily	Occasionally	Occasionally	2-3/Week	2-3/Week	Occasionally	23.4	32.7	28.5	6	1305	48	153	98	6.3		3	5.01	1.55	1.48	2.8	0.68
[truncated: 11 more columns]
